# Supplementary material for: Exogenous dietary lysozyme improves the growth performance and gut microbiota in broiler chickens targeting the antioxidant and non-specific immunity mRNA expression
Source: PLoS One. 2017 Oct 23;12(10):e0185153. doi: 10.1371/journal.pone.0185153 (PMC5653193; doi:10.1371/journal.pone.0185153)
Supplement: S1 Data — (XLSX) [file pone.0185153.s001.xlsx]

## Sheet: Growth performance
Groups	treat	Rep	W0	w1	w2	w3	w4	w5	FI1	FI2	FI3	FI4	FI5
Control	1	1	47	150	420	855	1385	.	110.39	312	582.5	768	1095.49
Control	1	1	47	140	395	825	1275	.	110.39	312	582.5	768	1095.49
Control	1	1	47	125	370	785	1250	2040	110.39	312	582.5	768	1095.49
Control	1	1	47	125	360	770	1225	1810	110.39	312	582.5	768	1095.49
Control	1	1	42	125	360	765	1225	1780	110.39	312	582.5	768	1095.49
Control	1	1	42	120	355	765	1205	1765	110.39	312	582.5	768	1095.49
Control	1	1	42	110	350	765	1200	1765	110.39	312	582.5	768	1095.49
Control	1	1	42	110	350	755	1175	1760	110.39	312	582.5	768	1095.49
Control	1	1	42	105	350	735	1170	1740	110.39	312	582.5	768	1095.49
Control	1	1	34	105	290	670	1120	1720	110.39	312	582.5	768	1095.49
Control	1	2	47	160	420	875	1395	2105	115.89	344	570.5	755.5	1043.5
Control	1	2	47	155	420	850	1370	1970	115.89	344	570.5	755.5	1043.5
Control	1	2	42	155	415	835	1305	1950	115.89	344	570.5	755.5	1043.5
Control	1	2	42	145	410	830	1290	1950	115.89	344	570.5	755.5	1043.5
Control	1	2	42	140	400	825	1250	1845	115.89	344	570.5	755.5	1043.5
Control	1	2	37	135	400	825	1225	1835	115.89	344	570.5	755.5	1043.5
Control	1	2	37	130	385	800	1205	1810	115.89	344	570.5	755.5	1043.5
Control	1	2	37	120	335	720	1195	1790	115.89	344	570.5	755.5	1043.5
Control	1	2	37	95	285	695	1185	1630	115.89	344	570.5	755.5	1043.5
Control	1	2	34	85	245	560	920	1240	115.89	344	570.5	755.5	1043.5
Control	1	3	42	155	405	835	1350	1925	115.89	341	578	775.5	917.5
Control	1	3	42	155	405	830	1325	1890	115.89	341	578	775.5	917.5
Control	1	3	42	145	405	830	1315	1780	115.89	341	578	775.5	917.5
Control	1	3	42	135	400	825	1315	1770	115.89	341	578	775.5	917.5
Control	1	3	42	130	390	810	1310	1690	115.89	341	578	775.5	917.5
Control	1	3	42	130	380	785	1295	1690	115.89	341	578	775.5	917.5
Control	1	3	42	125	365	760	1275	1665	115.89	341	578	775.5	917.5
Control	1	3	37	120	360	745	1260	1635	115.89	341	578	775.5	917.5
Control	1	3	37	115	325	725	1130	1630	115.89	341	578	775.5	917.5
Control	1	3	32	105	315	580	1010	1400	115.89	341	578	775.5	917.5
LYZ70	2	1	49	170	490	1000	1500	2000	112.42	330.5	571	743	918.5
LYZ70	2	1	47	150	415	900	1420	2000	112.42	330.5	571	743	918.5
LYZ70	2	1	46	145	395	865	1355	1900	112.42	330.5	571	743	918.5
LYZ70	2	1	42	130	390	845	1265	1855	112.42	330.5	571	743	918.5
LYZ70	2	1	41	130	390	830	1260	1735	112.42	330.5	571	743	918.5
LYZ70	2	1	41	125	380	810	1210	1720	112.42	330.5	571	743	918.5
LYZ70	2	1	38	125	375	770	1205	1690	112.42	330.5	571	743	918.5
LYZ70	2	1	37	125	375	770	1205	1650	112.42	330.5	571	743	918.5
LYZ70	2	1	36	105	345	760	1200	1545	112.42	330.5	571	743	918.5
LYZ70	2	1	34	90	280	635	1180	1500	112.42	330.5	571	743	918.5
LYZ70	2	2	49	185	510	1000	1490	2180	112	332.25	591	891.25	1065
LYZ70	2	2	47	150	405	905	1460	2175	112	332.25	591	891.25	1065
LYZ70	2	2	42	140	400	855	1405	2000	112	332.25	591	891.25	1065
LYZ70	2	2	42	135	395	825	1405	1965	112	332.25	591	891.25	1065
LYZ70	2	2	42	130	395	800	1370	1915	112	332.25	591	891.25	1065
LYZ70	2	2	37	125	385	795	1350	1910	112	332.25	591	891.25	1065
LYZ70	2	2	37	125	380	780	1335	1840	112	332.25	591	891.25	1065
LYZ70	2	2	37	120	380	770	1310	1710	112	332.25	591	891.25	1065
LYZ70	2	2	35	110	350	765	1260	1600	112	332.25	591	891.25	1065
LYZ70	2	2	35	90	290	655	1190	1500	112	332.25	591	891.25	1065
LYZ70	2	3	50	170	455	990	1495	2140	112	331	581	740.25	956.5
LYZ70	2	3	47	150	425	870	1440	2035	112	331	581	740.25	956.5
LYZ70	2	3	43	145	390	870	1380	1990	112	331	581	740.25	956.5
LYZ70	2	3	42	130	385	865	1335	1890	112	331	581	740.25	956.5
LYZ70	2	3	42	125	385	860	1315	1825	112	331	581	740.25	956.5
LYZ70	2	3	41	120	375	820	1280	1815	112	331	581	740.25	956.5
LYZ70	2	3	37	120	370	775	1270	1765	112	331	581	740.25	956.5
LYZ70	2	3	37	120	365	775	1255	1695	112	331	581	740.25	956.5
LYZ70	2	3	35	110	340	770	1230	1585	112	331	581	740.25	956.5
LYZ70	2	3	35	90	285	625	1185	1500	112	331	581	740.25	956.5
LYZ90	4	1	47	165	440	890	1325	2015	111.39	331	547	689	1071
LYZ90	4	1	47	155	425	880	1300	2010	111.39	331	547	689	1071
LYZ90	4	1	47	150	400	820	1265	2000	111.39	331	547	689	1071
LYZ90	4	1	47	140	385	790	1255	1970	111.39	331	547	689	1071
LYZ90	4	1	47	135	385	790	1235	1910	111.39	331	547	689	1071
LYZ90	4	1	42	135	375	790	1205	1875	111.39	331	547	689	1071
LYZ90	4	1	42	120	365	785	1130	1800	111.39	331	547	689	1071
LYZ90	4	1	34	120	350	760	1130	1730	111.39	331	547	689	1071
LYZ90	4	1	34	115	350	725	1105	1660	111.39	331	547	689	1071
LYZ90	4	1	34	100	390	690	1100	1510	111.39	331	547	689	1071
LYZ90	4	2	47	175	445	915	1525	2295	111.89	325	545	768.5	1013
LYZ90	4	2	47	155	440	860	1325	2015	111.89	325	545	768.5	1013
LYZ90	4	2	42	140	415	840	1325	1890	111.89	325	545	768.5	1013
LYZ90	4	2	42	140	385	820	1325	1880	111.89	325	545	768.5	1013
LYZ90	4	2	42	130	385	800	1315	1865	111.89	325	545	768.5	1013
LYZ90	4	2	37	130	355	795	1245	1800	111.89	325	545	768.5	1013
LYZ90	4	2	37	125	350	740	1200	1775	111.89	325	545	768.5	1013
LYZ90	4	2	34	120	345	730	1160	1690	111.89	325	545	768.5	1013
LYZ90	4	2	34	105	320	690	1090	1655	111.89	325	545	768.5	1013
LYZ90	4	2	34	100	390	675	1035	1630	111.89	325	545	768.5	1013
LYZ90	4	3	48	165	465	1015	1600	.	114	345	620	783.5	.
LYZ90	4	3	48	160	455	935	1520	2145	114	345	620	783.5	1015.5
LYZ90	4	3	48	160	430	920	1410	2140	114	345	620	783.5	1015.5
LYZ90	4	3	47	150	430	895	1390	2085	114	345	620	783.5	1015.5
LYZ90	4	3	47	150	400	885	1360	1975	114	345	620	783.5	1015.5
LYZ90	4	3	42	145	375	875	1345	1900	114	345	620	783.5	1015.5
LYZ90	4	3	42	135	375	800	1275	1805	114	345	620	783.5	1015.5
LYZ90	4	3	42	130	375	800	1255	1800	114	345	620	783.5	1015.5
LYZ90	4	3	37	125	355	800	1235	1770	114	345	620	783.5	1015.5
LYZ90	4	3	37	125	335	700	1115	1680	114	345	620	783.5	1015.5
LYZ120	3	1	47	180	470	960	1545	2150	114.89	337	600.5	786.5	987
LYZ120	3	1	47	175	445	940	1415	2085	114.89	337	600.5	786.5	987
LYZ120	3	1	47	150	440	890	1365	2020	114.89	337	600.5	786.5	987
LYZ120	3	1	42	150	440	880	1360	2010	114.89	337	600.5	786.5	987
LYZ120	3	1	42	150	440	870	1335	1905	114.89	337	600.5	786.5	987
LYZ120	3	1	42	145	380	820	1335	1800	114.89	337	600.5	786.5	987
LYZ120	3	1	37	130	375	815	1320	1700	114.89	337	600.5	786.5	987
LYZ120	3	1	37	120	365	770	1215	1600	114.89	337	600.5	786.5	987
LYZ120	3	1	37	110	320	725	1125	1580	114.89	337	600.5	786.5	987
LYZ120	3	1	34	110	320	670	1075	1530	114.89	337	600.5	786.5	987
LYZ120	3	2	47	175	480	930	1510	2150	113.89	335.5	575	836.5	1054
LYZ120	3	2	47	165	455	930	1390	1970	113.89	335.5	575	836.5	1054
LYZ120	3	2	47	160	440	850	1385	1955	113.89	335.5	575	836.5	1054
LYZ120	3	2	42	155	420	850	1320	1925	113.89	335.5	575	836.5	1054
LYZ120	3	2	42	150	405	815	1305	1910	113.89	335.5	575	836.5	1054
LYZ120	3	2	37	140	390	785	1215	1870	113.89	335.5	575	836.5	1054
LYZ120	3	2	37	130	370	780	1215	1780	113.89	335.5	575	836.5	1054
LYZ120	3	2	34	125	335	710	1210	1760	113.89	335.5	575	836.5	1054
LYZ120	3	2	34	105	310	670	1125	1730	113.89	335.5	575	836.5	1054
LYZ120	3	2	34	100	285	670	1110	1620	113.89	335.5	575	836.5	1054
LYZ120	3	3	47	175	490	940	1350	1855	111.89	319	587	683	1008
LYZ120	3	3	47	175	485	930	1345	1850	111.89	319	587	683	1008
LYZ120	3	3	47	155	445	890	1340	1840	111.89	319	587	683	1008
LYZ120	3	3	42	155	420	830	1310	1835	111.89	319	587	683	1008
LYZ120	3	3	42	150	400	805	1285	1795	111.89	319	587	683	1008
LYZ120	3	3	42	150	390	790	1265	1790	111.89	319	587	683	1008
LYZ120	3	3	42	130	370	765	1235	1770	111.89	319	587	683	1008
LYZ120	3	3	37	115	350	765	1220	1750	111.89	319	587	683	1008
LYZ120	3	3	37	110	335	710	1175	1710	111.89	319	587	683	1008
LYZ120	3	3	37	90	305	680	1085	1600	111.89	319	587	683	1008

## Sheet: Bacterial counts
		Control										LYZ70										LYZ90										LYZ120
		Replicate 1			Replicate 2			Replicate 3				Replicate 1			Replicate 2			Replicate 3				Replicate 1			Replicate 2			Replicate 3				Replicate 1			Replicate 2			Replicate 3
Total Clostridial count	Day 21	7.19	7.479	6.77	6.381	6.579	6.569	6.481	5.51	5.391	6.45	6.109	6.34	6.199	7.111	6.209	5.88	6.011	5.08	6.021	6.14	5.569	5.71	5.479	5.51	5.579	6.481	5.381	4.25	5.45	5.391	6.359	6.57	6.361	6.449	5.271	6.39	7.261	6.33	6.459	6.15
	Day 35	8.569	8.996	8.71	8.749	8.629	8.971	8.611	8.691	8.73	7.08	8.17	8.53	8.699	8.441	7.901	8.459	7.079	8.61	8.56	8.54	7.96	8.89	7.989	7.379	8.04	7.941	7.211	7.5721	8.259	8.71	7.43	8.379	8.44	9.449	8.459	8.451	8.47	8.321	8.26	8.341
Total coliform count	Day 21	7.079	7.25	7.11	6.158	7.099	7.081	7.061	7.002	7.05	7.91	5.559	4.79	5.59	5.638	5.579	5.561	5.541	6.482	5.53	5.33	5.529	5.82	5.56	5.608	5.549	5.531	5.511	5.452	4.5	6.24	7.299	6.53	7.33	7.378	7.319	7.301	7.281	8.222	7.27	7.07
	Day 35	8.299	7.09	7.13	7.378	7.219	7.301	7.281	7.222	7.07	6.01	6.899	6.93	6.93	7.778	7.319	6.101	6.681	6.022	6.27	6.07	6.679	6.61	6.61	6.458	7.599	6.481	6.361	6.302	6.05	5.65	8.019	9.11	7.95	7.998	8.939	7.921	7.401	7.942	7.09	6.83
Total Lactobacillus count	Day 21	5.459	5.234	5.28	5.41	6.476	5.061	5.51	5.086	4.04	5.044	5.329	5.704	5.58	5.05	5.546	5.031	5.21	5.156	5.014	6.68	5.929	7.504	6.72	5.65	5.646	5.931	5.656	5.74	5.71	4.814	4.569	4.79	4.086	4.044	4.04	4.071	4.096	5.7	5.75	3.554
	Day 35	6.119	6.55	6.63	7.01	6.602	6.521	6.093	7.547	7.39	4.738	6.319	6.102	6.35	6.393	5.99	6.321	6.55	7.747	5.09	6.338	6.629	6.648	8.22	6.66	6.6	6.831	6.312	7.057	5.003	6.34	5.199	5.273	5.218	5.23	4.47	5.201	6.93	5.282	5.127	4.07

## Sheet: HI
		Control										LYZ70										LYZ90										LYZ120
		Replicate 1			Replicate 2			Replicate 3				Replicate 1			Replicate 2			Replicate 3				Replicate 1			Replicate 2			Replicate 3				Replicate 1			Replicate 2			Replicate 3
HI	Day 21	2	2	6	3	3	6	2	2	5	5	3	3	4	3	5	6	6	2	5	3	7	8	8	6	6	6	6	5	6	6	7	7	7	3	3	3	7	3	3	7
	Day 35	5	3	3	5	5	2	5	5	2	3	5	5	6	4	4	3	3	3	4	6	4	5	6	6	3	5	8	6	6	3	2	2	7	2	4	7	7	1	2	1

## Sheet: Biochemical
21 day	Groups	Replicate	Total protein	Albumin	ALT	AST	TAG	Total cholesterol	Creatinine	Uric acid		35 day	Groups	Replicate	T.Protein	Albumin	ALT	AST	TAG	Total cholesterol	Creatinine	Uric acid
	Control	1	4.46	3.47	16.08	204.71	130.61	77.74	0.43	11.52			Control	1	4.54	3.67	11.51	211.2	140.12	158.58	0.46	5.67
	Control	1	4.06	2.94	15.33	211.41	130.11	154.68	0.33	6.64			Control	1	6.19	4.75	26.35	199.7	145.36	79.3	0.56	16.42
	Control	1	4.19	3.03	37.53	211.91	130.03	131.39	0.27	14.4			Control	1	5.23	3.91	25.29	213.6	106.29	178.34	0.68	5.21
	Control	2	4.02	3.03	10.53	183.01	147.5	102.97	0.41	5.95			Control	2	4.54	3.07	10.61	204.8	137.92	83.74	0.34	10.52
	Control	2	4.46	3.57	11.03	202.51	128.71	78.7	0.43	6.96			Control	2	5.09	3.95	11.62	211.2	138.29	173.92	0.32	6.5
	Control	2	5.8	4.84	13.03	201.91	131.71	77.04	0.4	10.5			Control	2	5.73	3.71	11.51	218.7	140.22	88.42	0.67	5.91
	Control	3	4.22	3.71	12.52	210.71	141.41	130.48	0.28	9.6			Control	3	5.54	3.37	25.34	211.6	145.36	80.32	0.71	16.57
	Control	3	4.87	3.94	38.34	187.71	141.03	155.59	0.32	14.44			Control	3	5.06	3.05	25.29	217.8	109.29	80.12	0.63	5.47
	Control	3	4.49	3.57	24.02	187.58	138.3	72.77	0.22	5.96			Control	3	5.06	3.01	10.6	187.325	134.32	79.42	0.3	6.17
	Control	3	4.01	3.57	12.63	206.38	138.51	88.2	0.24	6.92			Control	3	5.22	3.61	14.62	197.325	138.39	80.02	0.4	5.27
	LYZ70	1	5.78	3.93	18.94	206.5	143.17	150.73	0.37	6.95			LYZ70	1	6.08	4.12	9.18	217.9	137.38	99.6	0.56	7.27
	LYZ70	1	4.57	3.49	18.93	208.4	150.21	97.68	0.44	9.11			LYZ70	1	5.28	3.72	9.36	217.5	135	101.61	0.56	6.74
	LYZ70	1	5.06	3.77	18.99	214.4	113.01	98.69	0.38	10.63			LYZ70	1	6.9	3.64	34.61	210.3	137.52	147.63	0.5	5.89
	LYZ70	2	6.06	3.92	18.84	210.11	140.47	151.73	0.39	10.43			LYZ70	2	5.8	3.77	13.18	207	124.9	162.25	0.39	4.82
	LYZ70	2	4.19	3.48	18.83	208.5	150.51	95.68	0.21	6.94			LYZ70	2	6.04	4.1	27.69	216	135.35	172.39	0.46	6.33
	LYZ70	2	5.54	3.66	18.99	218.12	112.01	88.69	0.34	7.12			LYZ70	2	5.02	3.7	9.36	200.9	120.38	107.68	0.53	10.44
	LYZ70	3	4.37	3.33	15.04	200.4	152.37	151.73	0.23	14.63			LYZ70	3	5.62	3.44	11.61	201.78	120.8	158.73	0.49	6.9
	LYZ70	3	4.39	3.19	18.83	202.3	150.01	80.68	0.25	12.43			LYZ70	3	4.88	3.37	32.69	211.76	136.5	108.83	0.38	7
	LYZ70	3	5.06	3.76	19.09	212.11	113.34	80.09	0.28	7.28			LYZ70	3	5.6	3.76	9.71	194.76	120.92	119.63	0.46	4.4
	LYZ70	3	6.31	3.63	18.72	209.2	147.21	134.63	0.44	7.29			LYZ70	3	5.8	3.7	9.71	209.78	135.31	119.95	0.47	6.2
	LYZ90	1	4.38	3.3	21.45	209.8	129.65	101.47	0.31	9.47			LYZ90	1	5.69	3.46	9.22	200.8	143.28	103.76	0.33	4.66
	LYZ90	1	4.31	3.05	22.93	206.6	129.38	80.66	0.46	6.53			LYZ90	1	6.2	3.64	10.44	190.9	127.61	168.72	0.34	5.06
	LYZ90	1	4.91	3.78	27.58	200.6	135.35	79.83	0.42	4.27			LYZ90	1	6.7	3.56	23.47	207.9	141.37	99	0.53	6.45
	LYZ90	2	4.19	3	18.05	209.8	139.38	98.27	0.41	4.98			LYZ90	2	5.03	3.42	19.27	206.8	121.81	105.38	0.41	6.2
	LYZ90	2	4.31	3.03	23.95	209.7	130.52	89.63	0.45	9.48			LYZ90	2	4.59	3.12	9.22	210.5	135.26	98.02	0.5	9.07
	LYZ90	2	4.32	3.08	25.03	205.5	131.55	101.47	0.45	9.45			LYZ90	2	5.69	3.4	10.74	201.8	116.61	103.36	0.33	4.6
	LYZ90	3	4.37	3.01	24.98	205.9	127.28	76.86	0.2	5.5			LYZ90	3	4.74	3.04	18.67	211.9	140.39	150.52	0.65	5.06
	LYZ90	3	4.32	3.02	20.5	205.5	135.25	75.93	0.44	4.62			LYZ90	3	5.2	3.06	19.07	212.9	122.77	99.4	0.51	6.03
	LYZ90	3	4.51	3.06	18.5	203.61	139.48	75.37	0.21	4.98			LYZ90	3	5.54	3.22	9.9	194.8	130.02	109.78	0.62	6
	LYZ90	3	4.41	3.02	22.01	206.33	130.52	108.83	0.21	8.08			LYZ90	3	4.49	3.02	9	203.5	121	97.82	0.4	8.11
	LYZ120	1	4.44	3.06	22.65	197.8	137.1	77.18	0.33	6.99			LYZ120	1	9.67	5.73	16.11	218	136.16	216.49	0.64	4.58
	LYZ120	1	4.97	3.35	22.57	229.4	135	160.9	0.36	4.13			LYZ120	1	4.84	2.84	21.2	200.1	140.1	95.08	0.53	4.44
	LYZ120	1	5.43	3.66	22.45	229.4	136.35	68.93	0.34	5.15			LYZ120	1	3.76	1.85	14.66	194.6	142.61	199.66	0.39	11.47
	LYZ120	2	4.86	3.1	22.65	191.6	137.3	77.48	0.33	4.39			LYZ120	2	3.78	1.73	17.11	205.1	136.36	94.81	0.65	3.49
	LYZ120	2	4.97	3.15	20.67	229.6	135.5	178.7	0.36	6.13			LYZ120	2	9.74	5.87	17.2	215.5	142.01	188.39	0.42	7.07
	LYZ120	2	5.22	3.51	22.35	229.8	136.05	195.33	0.34	6.15			LYZ120	2	9.77	5.85	15.66	189	146.9	189.09	0.39	12.18
	LYZ120	3	4.85	3.16	23.75	193.8	141.2	82.18	0.33	6.59			LYZ120	3	9.69	5.75	17.11	216.1	132.27	94.28	0.76	5.24
	LYZ120	3	4.96	3.15	20.67	225.4	133.1	195.8	0.4	6.23			LYZ120	3	3.86	1.87	17.2	216.6	139	198.46	0.31	4.27
	LYZ120	3	5.12	3.31	22.25	180.8	135.55	77.93	0.34	6.35			LYZ120	3	3.78	1.88	10.66	195.1	142.5	88.61	0.39	4.69
	LYZ120	3	4.98	3.27	22.56	181.73	135.02	68.94	0.3	4.12			LYZ120	3	8.79	4.83	16.32	216.5	135.32	89.19	0.39	6.07

## Sheet: RT-PCR
	Control										LYZ70										LYZ90										LYZ120
	Replicate 1			Replicate 2			Replicate 3				Replicate 1			Replicate 2			Replicate 3				Replicate 1			Replicate 2			Replicate 3				Replicate 1			Replicate 2			Replicate 3
SOD1	1	1	1	1	1	1	1	1	1	1	0.94742	2.46222	0.71752	0.55952	0.79712	0.2423	0.1615	1.1892	1.3472	1.1096	1.31513	3.91315	1.81525	0.38125	1.15085	2.015	0.7171	3.81513	4.549	3.4794	3.70524	0.99114	0.72264	3.48494	2.81164	0.381	3.8951	3.4636	0.5013	0.4746
GSH-PX	1	1	1	1	1	1	1	1	1	1	1.52682	0.27362	1.45202	1.32812	0.04522	0.2035	1.5567	0.1783	0.1022	1.7851	3.6814	4.8943	1.4007	1.1328	4.7421	1.585	1.1485	4.7578	5.01	2.3614	3.94546	1.64016	1.68666	3.24466	3.56496	0.6113	2.9166	3.2701	0.9121	0.9918
IFN-γ	1	1	1	1	1	1	1	1	1	1	1.70156	1.66196	1.23264	1.12294	0.98194	1.02064	1.06024	1.48956	1.59926	1.74026	3.44442	2.76963	2.74078	3.52502	2.92815	2.71787	3.49618	2.68902	3.47328	3.2859	2.4287	1.78402	2.5307	1.69292	2.0707	1.69546	2.34014	1.98674	2.03796	2.05346
IL-10	1	1	1	1	1	1	1	1	1	1	0.20356	0.64946	0.59096	0.42936	0.25106	0.6462	0.2003	0.2588	0.4204	0.5987	1.8309	4.3206	2.20755	5.3019	2.1768	4.9842	1.4945	4.60755	2.5132	4.6383	3.2922	1.3334	1.236	0.8972	1.2217	0.5	2.4588	2.5562	2.895	2.5705
IL-18	1	1	1	1	1	1	1	1	1	1	0.79584	0.30224	0.32554	0.59334	0.49232	0.1338	0.1274	0.6041	0.3363	0.49232	4.48035	1.67415	1.09845	2.58495	0.7448	0.4386	4.20948	0.3205	4.834	4.20948	2.13116	0.56926	2.15966	1.28736	2.24166	1.1174	2.6793	1.6243	1.4258	1.0069

## Sheet: Crypt and Villi
Groups	TREAT	REPLICATE	VILLI	CRYPT
Control	1	1	5.611	0.756
Control	1	1	5.941	1.04
Control	1	1	5.511	0.909
Control	1	2	6.801	0.944
Control	1	2	6.307	0.781
Control	1	2	5.747	0.825
Control	1	3	6.241	0.753
Control	1	3	5.649	0.84
Control	1	3	5.723	0.825
Control	1	3	6.653	0.881
LYZ70	2	1	6.973	1.234
LYZ70	2	1	7.723	1.447
LYZ70	2	1	7.342	1.221
LYZ70	2	2	7.659	1.449
LYZ70	2	2	7.408	1.278
LYZ70	2	2	7.001	1.35
LYZ70	2	3	7.157	1.265
LYZ70	2	3	7.275	1.221
LYZ70	2	3	7.116	1.337
LYZ70	2	3	7.124	1.434
LYZ90	3	1	9.9	1.887
LYZ90	3	1	10.25	1.534
LYZ90	3	1	10.522	1.606
LYZ90	3	2	10.4	1.662
LYZ90	3	2	10.26	1.931
LYZ90	3	2	10.092	1.475
LYZ90	3	3	10.04	1.575
LYZ90	3	3	10.558	1.716
LYZ90	3	3	10.35	1.69
LYZ90	3	3	10.653	1.846
LYZ120	4	1	5.705	0.965
LYZ120	4	1	6.305	1.109
LYZ120	4	1	5.675	1.15
LYZ120	4	2	7.22	1.263
LYZ120	4	2	5.39	1.037
LYZ120	4	2	7.218	1.122
LYZ120	4	3	5.786	1.206
LYZ120	4	3	6.22	1.261
LYZ120	4	3	5.676	1.261
LYZ120	4	3	7.22	1.265
